# Supplementary material for: Distribution and identification of Mycobacterium tuberculosis lineage in Kashgar prefecture
Source: BMC Infect Dis. 2022 Mar 30;22:312. doi: 10.1186/s12879-022-07307-4 (PMC8966310; doi:10.1186/s12879-022-07307-4)
Supplement: Supplementary file 1 — Additional file 1. Samples information. [file 12879_2022_7307_MOESM1_ESM.xlsx]

## Sheet: Sheet1
Note:This table contains the gender, place of residence, patient age, and drug sensitivity test results of infected Mycobacterium tuberculosis of the samples involved in the article
Supplementary Table 1.The detail of the 161 Samples information
Sample number	Lineage	Location	Sex	Age	resistanceifampin	Isensitveoniazid
H2276	lineage 2	Yengisar County	Female	55	sensitive	sensitive
H2354	lineage 2	Shufu County	Male	66	sensitive	sensitive
H2251	lineage 2	Yengisar County	Female	75	sensitive	sensitive
H2237	lineage 2	Shache County	Female	73	sensitive	resistance
H2321	lineage 2	Shache County	Female	33	sensitive	sensitive
H2255	lineage 2	Yengisar County	Female	75	sensitive	sensitive
H2238	lineage 2	Shache County	Male	68	sensitive	sensitive
H2311	lineage 2	Kashgar City	Male	50	sensitive	sensitive
H2298	lineage 2	Shufu County	Male	71	resistance	sensitive
H2246	lineage 2	Shache County	Female	55	sensitive	sensitive
H2378	lineage 2	Poskam Country	Male	53	sensitive	sensitive
H2397	lineage 2	Poskam Country	Female	70	sensitive	sensitive
H2315	lineage 2	Kashgar City	Female	44	resistance	resistance
H2338	lineage 2	Shule Country	Female	52	sensitive	sensitive
H2268	lineage 2	Yengisar County	Female	74	sensitive	sensitive
H2263	lineage 2	Yengisar County	Female	77	sensitive	sensitive
H2235	lineage 2	Shache County	Female	55	sensitive	sensitive
H2328	lineage 2	Shache County	Female	77	sensitive	sensitive
H2336	lineage 2	Shule Country	Male	56	sensitive	sensitive
H2369	lineage 2	Poskam Country	Male	76	sensitive	sensitive
H2356	lineage 2	Shufu County	Male	79	sensitive	sensitive
H2326	lineage 2	Shache County	Male	45	sensitive	resistance
H2407	lineage 2	Poskam Country	Female	33	sensitive	sensitive
H2253	lineage 2	Yengisar County	Male	27	resistance	sensitive
H2330	lineage 2	Shache County	Female	54	sensitive	sensitive
H2262	lineage 2	Yengisar County	Female	49	sensitive	sensitive
H2282	lineage 2	Shufu County	Male	43	sensitive	sensitive
H2043	lineage 2	Payzawat County	Male	65	sensitive	sensitive
H2028	lineage 2	Yengisar County	Male	47	sensitive	sensitive
H2362	lineage 2	Shufu County	Male	60	sensitive	sensitive
H2062	lineage 2	Shache County	Male	18	sensitive	sensitive
H2044	lineage 2	Payzawat County	Female	80	sensitive	sensitive
H2260	lineage 2	Yengisar County	Female	65	sensitive	sensitive
H2031	lineage 2	Yengisar County	Female	45	sensitive	sensitive
H2313	lineage 2	Kashgar City	Female	59	sensitive	sensitive
H2415	lineage 2	Yengisar County	Male	66	sensitive	sensitive
H2034	lineage 2	Payzawat County	Male	31	sensitive	sensitive
H2250	lineage 2	Yengisar County	Male	75	sensitive	resistance
H2306	lineage 2	Kashgar City	Male	47	sensitive	sensitive
H2048	lineage 2	Payzawat County	Male	54	sensitive	sensitive
H2024	lineage 2	Yengisar County	Male	31	sensitive	sensitive
H2049	lineage 2	Payzawat County	Female	61	sensitive	sensitive
H2047	lineage 2	Payzawat County	Male	55	sensitive	sensitive
H2025	lineage 2	Yengisar County	Female	58	sensitive	sensitive
H2046	lineage 2	Payzawat County	Female	62	sensitive	sensitive
H2022	lineage 2	Yengisar County	Male	30	sensitive	sensitive
H2275	lineage 2	Yengisar County	Male	54	sensitive	sensitive
H2019	lineage 2	Yengisar County	Male	57	sensitive	sensitive
H2059	lineage 2	Shache County	Male	28	sensitive	sensitive
H2038	lineage 2	Payzawat County	Male	77	resistance	sensitive
H2312	lineage 2	Kashgar City	Male	46	sensitive	sensitive
H2042	lineage 2	Payzawat County	Female	71	resistance	sensitive
H2409	lineage 2	Yengisar County	Male	22	sensitive	sensitive
H2054	lineage 2	Shache County	Female	26	sensitive	sensitive
H2292	lineage 2	Shufu County	Male	35	resistance	resistance
H2350	lineage 2	Shufu County	Male	61	resistance	sensitive
H2358	lineage 2	Shufu County	Male	63	sensitive	sensitive
H2279	lineage 2	Shufu County	Male	27	resistance	resistance
H2277	lineage 2	Yengisar County	Female	75	sensitive	sensitive
H2414	lineage 2	Yengisar County	Female	29	sensitive	sensitive
H2401	lineage 2	Poskam Country	Female	55	sensitive	sensitive
H2379	lineage 2	Poskam Country	Female	68	sensitive	sensitive
H2404	lineage 2	Poskam Country	Male	67	sensitive	sensitive
H2284	lineage 2	Shufu County	Female	35	sensitive	sensitive
H2259	lineage 2	Yengisar County	Female	81	sensitive	sensitive
H2411	lineage 2	Yengisar County	Male	21	sensitive	sensitive
H2241	lineage 2	Shache County	Male	29	sensitive	sensitive
H2329	lineage 2	Shache County	Male	25	sensitive	sensitive
H2410	lineage 2	Yengisar County	Female	52	sensitive	sensitive
H2057	lineage 2	Shache County	Male	77	resistance	sensitive
H2021	lineage 2	Yengisar County	Female	58	sensitive	sensitive
H2055	lineage 2	Shache County	Female	51	sensitive	sensitive
H2257	lineage 3	Yengisar County	Male	27	sensitive	sensitive
H2327	lineage 3	Shache County	Male	63	sensitive	sensitive
H2319	lineage 3	Shache County	Male	68	sensitive	sensitive
H2234	lineage 3	Shache County	Female	46	sensitive	sensitive
H2254	lineage 3	Yengisar County	Male	31	sensitive	sensitive
H2310	lineage 3	Kashgar City	Female	18	sensitive	sensitive
H2420	lineage 3	Yengisar County	Female	61	sensitive	sensitive
H2421	lineage 3	Yengisar County	Male	58	sensitive	sensitive
H2408	lineage 3	Poskam Country	Female	19	sensitive	sensitive
H2337	lineage 3	Shule Country	Male	63	sensitive	sensitive
H2347	lineage 3	Shule Country	Male	49	resistance	sensitive
H2269	lineage 3	Yengisar County	Male	82	sensitive	sensitive
H2252	lineage 3	Yengisar County	Male	55	sensitive	sensitive
H2318	lineage 3	Kashgar City	Male	81	sensitive	sensitive
H2256	lineage 3	Yengisar County	Male	55	sensitive	sensitive
H2332	lineage 3	Shache County	Female	45	sensitive	sensitive
H2032	lineage 3	Yengisar County	Male	22	sensitive	sensitive
H2280	lineage 3	Shufu County	Female	59	sensitive	sensitive
H2264	lineage 3	Yengisar County	Male	58	sensitive	sensitive
H2045	lineage 3	Payzawat County	Female	29	sensitive	sensitive
H2029	lineage 3	Yengisar County	Female	36	sensitive	sensitive
H2341	lineage 3	Shule Country	Female	54	sensitive	sensitive
H2058	lineage 3	Shache County	Male	21	sensitive	sensitive
H2286	lineage 3	Shufu County	Male	66	sensitive	sensitive
H2020	lineage 3	Yengisar County	Male	44	sensitive	sensitive
H2061	lineage 3	Shache County	Male	66	sensitive	sensitive
H2051	lineage 3	Payzawat County	Female	59	sensitive	sensitive
H2344	lineage 3	Shule Country	Female	24	sensitive	sensitive
H2334	lineage 3	Shache County	Female	61	sensitive	sensitive
H2060	lineage 3	Shache County	Male	49	sensitive	sensitive
H2026	lineage 3	Yengisar County	Male	50	sensitive	sensitive
H2016	lineage 3	Yengisar County	Male	57	sensitive	sensitive
H2052	lineage 3	Shache County	Female	32	sensitive	sensitive
H2300	lineage 3	Shufu County	Male	69	sensitive	sensitive
H2289	lineage 3	Shufu County	Female	63	sensitive	sensitive
H2361	lineage 3	Shufu County	Male	71	sensitive	sensitive
H2307	lineage 3	Kashgar City	Male	52	sensitive	sensitive
H2331	lineage 3	Shache County	Male	29	sensitive	sensitive
H2360	lineage 3	Shufu County	Female	65	sensitive	sensitive
H2324	lineage 3	Shache County	Male	24	sensitive	resistance
H2383	lineage 3	Poskam Country	Male	69	sensitive	sensitive
H2403	lineage 3	Poskam Country	Female	71	sensitive	sensitive
H2303	lineage 3	Kashgar City	Female	55	sensitive	sensitive
H2335	lineage 3	Shache County	Female	64	sensitive	sensitive
H2343	lineage 3	Shule Country	Female	75	sensitive	sensitive
H2030	lineage 3	Yengisar County	Male	61	sensitive	sensitive
H2015	lineage 3	Yengisar County	Male	30	sensitive	sensitive
H2036	lineage 3	Payzawat County	Male	39	sensitive	sensitive
H2278	lineage 3	Yengisar County	Male	65	sensitive	resistance
H2376	lineage 4	Poskam Country	Female	66	sensitive	sensitive
H2316	lineage 4	Kashgar City	Female	20	sensitive	sensitive
H2304	lineage 4	Kashgar City	Male	25	sensitive	sensitive
H2281	lineage 4	Shufu County	Male	35	resistance	sensitive
H2231	lineage 4	Shache County	Male	50	sensitive	sensitive
H2236	lineage 4	Shache County	Female	69	sensitive	sensitive
H2285	lineage 4	Shufu County	Male	71	sensitive	sensitive
H2272	lineage 4	Yengisar County	Female	86	sensitive	sensitive
H2271	lineage 4	Yengisar County	Male	57	sensitive	sensitive
H2308	lineage 4	Kashgar City	Female	61	sensitive	sensitive
H2050	lineage 4	Payzawat County	Female	75	sensitive	sensitive
H2018	lineage 4	Yengisar County	Male	58	sensitive	sensitive
H2027	lineage 4	Yengisar County	Male	63	sensitive	sensitive
H2340	lineage 4	Shule Country	Male	38	sensitive	sensitive
H2371	lineage 4	Poskam Country	Male	46	sensitive	sensitive
H2355	lineage 4	Shufu County	Male	61	sensitive	sensitive
H2368	lineage 4	Poskam Country	Male	77	sensitive	sensitive
H2037	lineage 4	Payzawat County	Male	85	sensitive	sensitive
H2283	lineage 4	Shufu County	Male	57	resistance	sensitive
H2323	lineage 4	Shache County	Male	57	sensitive	sensitive
H2348	lineage 4	Shule Country	Female	74	resistance	sensitive
H2270	lineage 4	Yengisar County	Female	49	sensitive	sensitive
H2353	lineage 4	Shufu County	Male	69	sensitive	sensitive
H2349	lineage 4	Shufu County	Female	76	sensitive	sensitive
H2322	lineage 4	Shache County	Female	74	sensitive	sensitive
H2419	lineage 4	Yengisar County	Female	64	sensitive	sensitive
H2375	lineage 4	Poskam Country	Male	52	sensitive	resistance
H2363	lineage 4	Shufu County	Female	71	sensitive	sensitive
H2266	lineage 4	Yengisar County	Male	53	sensitive	resistance
H2056	lineage 4	Shache County	Male	70	sensitive	sensitive
H2023	lineage 4	Yengisar County	Female	67	sensitive	sensitive
H2345	lineage 4	Shule Country	Male	71	sensitive	sensitive
H2039	lineage 4	Payzawat County	Male	74	sensitive	sensitive
H2035	lineage 4	Payzawat County	Female	70	sensitive	sensitive
H2359	lineage 3	Shufu County	Female	80	sensitive	sensitive
H2041	lineage 4	Payzawat County	Male	20	sensitive	sensitive
H2392	lineage 3	Poskam Country	Female	70	sensitive	sensitive
H2396	lineage 2	Poskam Country	Female	57	sensitive	sensitive
H2232	lineage 3	Shache County	Male	67	sensitive	sensitive
H2040	lineage 4	Payzawat County	Male	91	sensitive	sensitive
