# Supplementary material for: Distribution and identification of Mycobacterium tuberculosis lineage in Kashgar prefecture
Source: BMC Infect Dis. 2022 Mar 30;22:312. doi: 10.1186/s12879-022-07307-4 (PMC8966310; doi:10.1186/s12879-022-07307-4)
Supplement: Supplementary file 3 — Additional file 3. 136 branch-specific SNPs in M.tb. [file 12879_2022_7307_MOESM3_ESM.xlsx]

## Sheet: Sheet1
Note：Based on the genomic data of 161 Mycobacterium tuberculosis, the basic information of 136 specific SNPs was screened. The following table includes the location of SNPs in the genome and the name of the gene, the changes of amino acids affected after variation, the specific site of which lineage/sublineage the modified site belongs, and the commonness of the site studied by others.
Supplementary file 3. Detail of 136 Branch-Specific SNPs in M.tb
Lineage	Common SNP with Coll’s study	Pos	Ref	Alt	AA	Gene	tags	essential
lineage2		94388	G	A	p.G146G	Rv0086	synonymous	essential
lineage2	lineage2	497491	G	A	p.D270D	Rv0411c	synonymous	essential
lineage2		1329234	G	A	p.D24D	Rv1186c	synonymous	essential
lineage2		2505085	G	A	p.A205A	Rv2231c	synonymous	essential
lineage2		4022388	G	A	p.P2P	Rv3579c	synonymous	essential
lineage2		4050811	G	A	p.Y691Y	Rv3610c	synonymous	essential
lineage2	lineage2	4254431	G	A	p.D506D	Rv3799c	synonymous	essential
lineage2		4308395	G	A	p.L174L	Rv3834c	synonymous	essential
lineage2	lineage2	1834177	A	C	p.R212R	Rv1630	synonymous	essential
lineage2	lineage2	2543395	T	C	p.E294E	Rv2268c	synonymous	essential
lineage2		3477942	A	G	p.T98T	Rv3109	synonymous	essential
lineage2		282892	C	T	p.T1320T	Rv0236c	synonymous	essential
lineage2	lineage2	811753	C	T	p.H4H	Rv0715	synonymous	essential
lineage2		1831288	C	T	p.P208P	Rv1629	synonymous	essential
lineage2.2.1	lineage2.2.1	797736	C	T	p.L268L	Rv0697	synonymous	essential
lineage2.2.1		1375044	C	G	p.A375A	Rv1232c	synonymous	essential
lineage2.2.1		1616061	C	T	p.S166S	Rv1438	synonymous	essential
lineage2.2.1		2078246	C	G	p.G790G	Rv1832	synonymous	essential
lineage2.2.1	lineage2.2.1	3498198	C	T	p.E356E	Rv3132c	synonymous	essential
lineage2.2.1		4158493	C	T	p.I89I	Rv3713	synonymous	essential
lineage2.2.1		4236237	C	T	p.T153T	Rv3790	synonymous	essential
lineage2.2.1		2825581	T	G	p.I503I	Rv2510c	synonymous	essential
lineage2.2.1-Asia Ancestral 2		513669	G	A	p.A551A	Rv0425c	synonymous	essential
lineage2.2.1-Asia Ancestral 2		2822461	G	A	p.Q8Q	Rv2507	synonymous	essential
lineage2.2.1-Asia Ancestral 2		4153340	G	A	p.D48D	Rv3709c	synonymous	essential
lineage2.2.1-Asia Ancestral 2		719136	C	T	p.Q259Q	Rv0628c	synonymous	essential
lineage2.2.2-Asia Ancestral 3		3373397	G	A	p.S408S	Rv3014c	synonymous	essential
lineage2.2.3-Modern		3165636	G	A	p.S144S	Rv2855	synonymous	essential
lineage2.2.2/Asia Ancestral 1	lineage2.2.2	15890	G	A	p.S527S	Rv0014c	synonymous	essential
lineage2.2.2/Asia Ancestral 1	lineage2.2.2	449194	G	A	p.G64G	Rv0372c	synonymous	essential
lineage2.2.2/Asia Ancestral 1		3147511	T	G	p.A121A	Rv2839c	synonymous	essential
lineage2.2.2/Asia Ancestral 1	lineage2.2.2	154990	G	T	p.R253R	Rv0127	synonymous	essential
lineage2.2.2/Asia Ancestral 1	lineage2.2.2	346693	G	T	p.S353S	Rv0284	synonymous	essential
lineage2.2.2/Asia Ancestral 1	lineage2.2.2	1565566	C	T	p.P42P	Rv1391	synonymous	essential
lineage3		1908598	G	A	p.R335R	Rv1683	synonymous	essential
lineage3		1925136	G	A	p.V436V	Rv1699	synonymous	essential
lineage3		2738221	G	A	p.I9I	Rv2439c	synonymous	essential
lineage3	lineage3	2941179	G	A	p.R6R	Rv2613c	synonymous	essential
lineage3	lineage3	3165807	G	A	p.V201V	Rv2855	synonymous	essential
lineage3		3860216	G	A	p.A385A	Rv3441c	synonymous	essential
lineage3		4044872	G	A	p.G113G	Rv3602c	synonymous	essential
lineage3		4258447	G	A	p.R900R	Rv3800c	synonymous	essential
lineage3	lineage3	652950	T	C	p.R60R	Rv0562	synonymous	essential
lineage3		484504	C	G	p.A176A	Rv0404	synonymous	essential
lineage3	lineage3	342873	C	T	p.V248V	Rv0282	synonymous	essential
lineage3	lineage3	1812448	C	T	p.Y30Y	Rv1613	synonymous	essential
lineage3		1833025	C	T	p.D787D	Rv1629	synonymous	essential
lineage3		3040344	C	T	p.E142E	Rv2727c	synonymous	essential
lineage3.2		4249195	C	A	p.P894P	Rv3795	synonymous	essential
lineage3.2		17842	G	C	p.A307A	Rv0015c	synonymous	essential
lineage3.2		1881051	G	C	p.V1916V	Rv1661	synonymous	essential
lineage3.3		635139	G	C	p.G122G	Rv0542c	synonymous	essential
lineage3.3		2440935	G	C	p.S262S	Rv2178c	synonymous	essential
lineage3.3		1832509	C	G	p.T615T	Rv1629	synonymous	essential
lineage4		498531	A	G	p.A363A	Rv0412c	synonymous	essential
lineage4	lineage4	599868	A	G	p.R890R	Rv0507	synonymous	essential
lineage4		2847281	A	G	p.D684D	Rv2524c	synonymous	essential
lineage4		3830695	A	G	p.A275A	Rv3411c	synonymous	essential
lineage4		4166441	G	A	p.H97H	Rv3721c	synonymous	essential
lineage4	lineage4	325505	T	C	p.V313V	Rv0270	synonymous	essential
lineage4		648856	T	C	p.G107G	Rv0557	synonymous	essential
lineage4	lineage4	931123	T	C	p.Y57Y	Rv0835	synonymous	essential
lineage4		2425471	T	C	p.R539R	Rv2163c	synonymous	essential
lineage4		2533377	T	C	p.D16D	Rv2260	synonymous	essential
lineage4.1	lineage4.1	62657	G	A	p.P754P	Rv0058	synonymous	essential
lineage4.1		284623	G	A	p.T743T	Rv0236c	synonymous	essential
lineage4.1		2507801	G	A	p.P55P	Rv2235	synonymous	essential
lineage4.1		2671061	C	A	p.A181A	Rv2382c	synonymous	essential
lineage4.1		2939840	G	A	p.A41A	Rv2611c	synonymous	essential
lineage4.1		3736276	G	A	p.G220G	Rv3343c	synonymous	essential
lineage4.1		4086802	G	A	p.H152H	Rv3646c	synonymous	essential
lineage4.1		4249408	G	A	p.P965P	Rv3795	synonymous	essential
lineage4.1		918316	T	C	p.Q145Q	Rv0824c	synonymous	essential
lineage4.1		3478725	G	C	p.G359G	Rv3109	synonymous	essential
lineage4.1		501615	C	G	p.L156L	Rv0415	synonymous	essential
lineage4.1		2871977	C	G	p.S13S	Rv2552c	synonymous	essential
lineage4.1		220050	C	T	p.L558L	Rv0189c	synonymous	essential
lineage4.1		553603	C	T	p.T330T	Rv0462	synonymous	essential
lineage4.1		600974	C	T	p.G178G	Rv0509	synonymous	essential
lineage4.1		902413	C	T	p.V101V	Rv0808	synonymous	essential
lineage4.1		2906978	C	T	p.L55L	Rv2582	synonymous	essential
lineage4.1		4153103	C	T	p.E127E	Rv3709c	synonymous	essential
lineage4.2	lineage4.2	1849381	G	A	p.I885I	Rv1640c	synonymous	essential
lineage4.2	lineage4.2	2441970	G	A	p.F116F	Rv2179c	synonymous	essential
lineage4.2		2748087	G	A	p.S713S	Rv2448c	synonymous	essential
lineage4.2	lineage4.2	2942377	G	A	p.G297G	Rv2614c	synonymous	essential
lineage4.2		3198496	G	A	p.I204I	Rv2889c	synonymous	essential
lineage4.2		3999707	G	A	p.A243A	Rv3559c	synonymous	essential
lineage4.2	lineage4.2	4073918	G	A	p.L95L	Rv3635	synonymous	essential
lineage4.2	lineage4.2	1860528	T	C	p.C257C	Rv1650	synonymous	essential
lineage4.2	lineage4.2	2411730	G	C	p.S131S	Rv2152c	synonymous	essential
lineage4.2	lineage4.2	1719823	A	G	p.K366K	Rv1524	synonymous	essential
lineage4.2		3352932	C	G	p.T179T	Rv2995c	synonymous	essential
lineage4.2		1375446	C	T	p.L241L	Rv1232c	synonymous	essential
lineage4.2	lineage4.2	1466779	C	T	p.I313I	Rv1310	synonymous	essential
lineage4.2		1568018	C	T	p.D398D	Rv1392	synonymous	essential
lineage4.2		1647444	C	T	p.H152H	Rv1461	synonymous	essential
lineage4.2		1670814	C	T	p.G134G	Rv1480	synonymous	essential
lineage4.2		3666905	C	T	p.T183T	Rv3285	synonymous	essential
lineage4.2		3815477	G	T	p.A210A	Rv3398c	synonymous	essential
lineage4.4.2	lineage4.4.2	45073	G	A	p.E504E	Rv0041	synonymous	essential
lineage4.4.2	lineage4.4.2	109043	G	A	p.S296S	Rv0099	synonymous	essential
lineage4.4.2	lineage4.4.2	500530	G	A	p.A163A	Rv0414c	synonymous	essential
lineage4.4.2		2287082	G	A	p.T255T	Rv2041c	synonymous	essential
lineage4.4.2		2718578	G	A	p.Y77Y	Rv2421c	synonymous	essential
lineage4.4.2	lineage4.4.2	3990402	G	A	p.L169L	Rv3551	synonymous	essential
lineage4.4.2	lineage4.4.2	4246508	G	A	p.A1092A	Rv3794	synonymous	essential
lineage4.4.2	lineage4.4.2	4268928	G	A	p.G302G	Rv3806c	synonymous	essential
lineage4.4.2		3732660	A	G	p.L1426L	Rv3343c	synonymous	essential
lineage4.4.2		761981	C	T	p.Y725Y	Rv0667	synonymous	essential
lineage4.4.2		1563717	C	T	p.V8V	Rv1388	synonymous	essential
lineage4.4.2	lineage4.4.2	1644855	C	T	p.L428L	Rv1459c	synonymous	essential
lineage4.4.2		1647363	C	T	p.D125D	Rv1461	synonymous	essential
lineage4.4.2		1801879	C	T	p.R328R	Rv1600	synonymous	essential
lineage4.4.2		1942850	A	T	p.A64A	Rv1715	synonymous	essential
lineage4.4.2	lineage4.4.2	2436247	C	T	p.T113T	Rv2174	synonymous	essential
lineage4.4.2	lineage4.4.2	3393033	C	T	p.P74P	Rv3032A	synonymous	essential
lineage4.4.2	lineage4.4.2	4161581	C	T	p.D178D	Rv3717	synonymous	essential
lineage4.4.2		4238963	C	T	p.H344H	Rv3792	synonymous	essential
lineage4.4.2	lineage4.4.2	4269375	C	T	p.V153V	Rv3806c	synonymous	essential
lineage4.5		1327890	G	A	p.D472D	Rv1186c	synonymous	essential
lineage4.5	lineage4.5	2790578	G	A	p.L149L	Rv2483c	synonymous	essential
lineage4.5	lineage4.5	4016840	G	A	p.V119V	Rv3574	synonymous	essential
lineage4.5	lineage4.5	4152890	G	A	p.F198F	Rv3709c	synonymous	essential
lineage4.5		4005607	T	C	p.L121L	Rv3564	synonymous	essential
lineage4.5		4024273	T	C	p.V25V	Rv3581c	synonymous	essential
lineage4.5		1068432	A	G	p.P76P	Rv0957	synonymous	essential
lineage4.5		4255922	A	G	p.H9H	Rv3799c	synonymous	essential
lineage4.5		4257220	A	G	p.R1309R	Rv3800c	synonymous	essential
lineage4.5	lineage4.5	620029	C	T	p.L47L	Rv0529	synonymous	essential
lineage4.5		848319	C	T	p.S574S	Rv0755c	synonymous	essential
lineage4.5	lineage4.5	1645599	C	T	p.A180A	Rv1459c	synonymous	essential
lineage4.5	lineage4.5	1719757	G	T	p.P344P	Rv1524	synonymous	essential
lineage4.8		1130526	G	A	p.A112A	Rv1011	synonymous	essential
lineage4.8	lineage4.8	3836739	G	A	p.D51D	Rv3417c	synonymous	essential
lineage4.8		1983528	G	T	p.A416A	Rv1753c	synonymous	essential
